# Supplementary material for: The Gut Microbiota of the Greater Horseshoe Bat Confers Rapidly Corresponding Immune Cells in Mice
Source: Animals (Basel). 2025 Feb 26;15(5):685. doi: 10.3390/ani15050685 (PMC11899282; doi:10.3390/ani15050685)
Supplement: Supplementary file 1 [file animals-15-00685-s001.zip]

Archive with 1 entries (1 files):
- animals-3466561-supplementary.pdf
